# Supplementary material for: Correction: Interferon-stimulated gene 20 (ISG20) selectively degrades N6-methyladenosine modified Hepatitis B Virus transcripts
Source: PLoS Pathog. 2026 Jun 16;22(6):e1014336. doi: 10.1371/journal.ppat.1014336 (PMC13271447; doi:10.1371/journal.ppat.1014336)
Supplement: S1 Data — (ZIP) [file ppat.1014336.s001.zip]

Archive with 5 entries (4 files):
- Imam et al ISG20 Raw data/
- Imam et al ISG20 Raw data/Raw Images.pdf
- __MACOSX/Imam et al ISG20 Raw data/._Raw Images.pdf
- Imam et al ISG20 Raw data/Graph values.xlsx
- __MACOSX/Imam et al ISG20 Raw data/._Graph values.xlsx
