# Supplementary material for: Correction: Interferon-stimulated gene 20 (ISG20) selectively degrades N6-methyladenosine modified Hepatitis B Virus transcripts
Source: PLoS Pathog. 2026 Jun 16;22(6):e1014336. doi: 10.1371/journal.ppat.1014336 (PMC13271447; doi:10.1371/journal.ppat.1014336)
Supplement: S1 Data — (ZIP) [file ppat.1014336.s001.zip › Imam et al ISG20 Raw data/Graph values.xlsx]

## Sheet: Figure 1
										Figure 1
	Figure 1A					Figure 1B					Figure 1C					Figure 1D
	HBV WT	(-)	(+)	(+)		HBV M1	(-)	(+)	(+)		HBV M2	(-)	(+)	(+)		HBV M3	(-)	(+)	(+)
	IFN-a	(-)	(-)	(+)		IFN-a	(-)	(-)	(+)		IFN-a	(-)	(-)	(+)		IFN-a	(-)	(-)	(+)
		ND	1	0.29			ND	1	1.1			ND	1	0.65			ND	1	0.39
		ND	1	0.34			ND	1	1.05			ND	1	0.64			ND	1	0.38
		ND	1	0.33			ND	1	0.98			ND	1	0.58			ND	1	0.39
	avg		1	0.32		avg		1	1.04333		avg		1	0.623333		avg		1	0.386667
	STD		0	0.0264575		STD		0	0.0602771		STD		0	0.0378594		STD		0	0.0057735
	Figure 1E					Figure 1F					Figure 1G					Figure 1H
	HBV WT	(-)	(+)	(+)		HBV M1	(-)	(+)	(+)		HBV M2	(-)	(+)	(+)		HBV M3	(-)	(+)	(+)
	Flag-ISG20	(-)	(-)	(+)		Flag-ISG20	(-)	(-)	(+)		Flag-ISG20	(-)	(-)	(+)		Flag-ISG20	(-)	(-)	(+)
		ND	1	0.26			ND	1	1.2			ND	1	0.72			ND	1	0.35
		ND	1	0.24			ND	1	0.98			ND	1	0.61			ND	1	0.39
		ND	1	0.25			ND	1	1.06			ND	1	0.64			ND	1	0.36
	avg		1	0.25		avg		1	1.08		avg		1	0.656667		avg		1	0.366667
	STD		0	0.01		STD		0	0.111355		STD		0	0.0568624		STD		0	0.0208167
	Figure 1I					Figure 1J					Figure 1K					Figure 1L
	HBV WT	(-)	(+)	(+)		HBV M1	(-)	(+)	(+)		HBV M2	(-)	(+)	(+)		HBV M3	(-)	(+)	(+)
	ISG20M	(-)	(-)	(+)		ISG20M	(-)	(-)	(+)		ISG20M	(-)	(-)	(+)		ISG20M	(-)	(-)	(+)
		ND	1	0.88			ND	1	1.31			ND	1	1.27			ND	1	0.94
		ND	1	0.77			ND	1	0.99			ND	1	0.85			ND	1	0.86
		ND	1	0.88			ND	1	0.85			ND	1	1.07			ND	1	0.94
	avg		1	0.843333		avg		1	1.05		avg		1	1.06333		avg		1	0.913333
	STD		0	0.0635085		STD		0	0.235797		STD		0	0.210079		STD		0	0.046188

## Sheet: Figure 3B
Figure 3B
			WT
					Average	SD
IFN-	IgG-IP	1	1	1	1	0
IFN-	Flag-IP	21308	22173	22978.4	22153.1	835.377
IFN+	IgG-IP	1	1	1	1	0
IFN+	Flag-IP	1.31579	1.08696	0.925926	1.10956	0.195912
			M1
IFN-	IgG-IP	1	1	1	1	0
IFN-	Flag-IP	0.125	0.68	3.6	1.46833	1.86682
IFN+	IgG-IP	1	1	1	1	0
IFN+	Flag-IP	1.08696	0.769231	0.606061	0.820749	0.244552
			M2
IFN-	IgG-IP	1	1	1	1	0
IFN-	Flag-IP	7490	9632	11863	9661.67	2186.65
IFN+	IgG-IP	1	1	1	1	0
IFN+	Flag-IP	2.77778	1.75439	1.28205	1.93807	0.764595
			M3									AVG
IFN-	IgG-IP	1	1	1	1	0					WT	M1	M2	M3
IFN-	Flag-IP	9043	9810	10373	9742	667.602			IFN-	IgG-IP	1	1	1	1
IFN+	IgG-IP	1	1	1	1	0			IFN-	Flag-IP	22153.1	1.46833	9661.67	9742
IFN+	Flag-IP	0.598802	0.632911	0.671141	0.634285	0.0361888			IFN+	IgG-IP	1	1	1	1
									IFN+	Flag-IP	1.10956	0.820749	1.93807	0.634285
												SDEV
											WT	M1	M2	M3
									IFN-	IgG-IP	0	0	0	0
									IFN-	Flag-IP	835.377	1.86682	2186.65	667.602
									IFN+	IgG-IP	0	0	0	0
									IFN+	Flag-IP	0.195912	0.244552	0.764595	0.0361888

## Sheet: Figure 4A
			Figure 4A
					Average	SD
	siNT HBV	1	1	1	1	0
	siNT HBV IFN-α	0.367717	0.539614	0.405189	0.437507	0.0903908
	siY2 HBV	4.34694	4.99332	4.28709	4.54245	0.39161
	siY2 HBV IFN-α	4.91321	5.50217	4.65893	5.02477	0.432544
	siNT HBV	1
	siNT HBV IFN-α	0.437507
	siY2 HBV	4.54245
	siY2 HBV IFN-α	5.02477

## Sheet: Figure 4B
			Figure 4B
					Average	SD
	siNT HBV	1	1	1	1	0
	siNT HBV IFN-α	0.422396	0.395021	0.447513	0.421643	0.026254
	siM3/14 HBV	2.65737	3.80176	3.20428	3.22114	0.572379
	siM3/14 HBV IFN-α	2.77663	3.92674	4.1315	3.61162	0.73034
	siNT HBV	1
	siNT HBV IFN-α	0.421643
	siM3/14 HBV	3.22114
	siM3/14 HBV IFN-α	3.61162

## Sheet: Figure 4C
						Figure 4C
	siNT
			Average	SD
	100	100	100	0
	56.1231	50.9328	53.5279	3.6701
	32.8356	32.4585	32.647	0.266685
	12.4424	13.0007	12.7216	0.394833
	siNT IFN
			Average	SD
	100	100	100	0					Average
	4.91499	5.44094	5.17797	0.371901
	0.005882	0.00259004	0.00423602	0.00232777				siNT	siNT IFN	siY2	siY2 IFN
	0.0077973	0.0152384	0.0115179	0.00526166			0 h	100	100	100	100
							8 h	53.5279	5.17797	71.0024	81.151
							16 h	32.647	0.00423602	50.2316	56.302
	siY2						24 h	12.7216	0.0115179	40.3203	33.4888
			Average	SD
	100	100	100	0
	71.8636	70.1412	71.0024	1.21795
	50.2316	50.2316	50.2316	9.04373e-14
	37.1131	43.5275	40.3203	4.53569
	siY2 IFN
			Average	SD
	100	100	100	0
	79.3701	82.932	81.151	2.51865
	52.2439	60.3601	56.302	5.73904
	41.2748	25.7028	33.4888	11.011

## Sheet: S1 Fig. B
	S1 Fig B
				m6A antibody			beads
		HBV WT	(-)	(+)	(-)	(-)	(+)	(-)
		HBV-M1	(-)	(-)	(+)	(-)	(-)	(+)
			ND	2.54395	0.271368	ND	ND	ND
			ND	2.26987	0.264769	ND	ND	ND
			ND	2.20929	0.240374	ND	ND	ND
			avg	2.34103	0.258837
			std	0.178318	0.0163266
			error	0.102952	0.00942619

## Sheet: S1 Fig. C
	S1 Fig C
				HBV RNA	HBV RNA	Average	SD				Average
			IFN-a (-)	1	1	1	0
			IFN-a (+)	0.04	0.04	0.04	0					HBV RNA	CREBBP	PTEN	ATG5	LC3B	HOTAIR	NRON
											IFN-a (-)	1	1	1	1	1	1	1
				CREBBP	CREBBP	Average	SD				IFN-a (+)	0.04	0.955	1.165	1.295	1.21	1.215	1.14
			IFN-a (-)	1	1	1	0
			IFN-a (+)	0.88	1.03	0.955	0.106066
				PTEN	PTEN	Average	SD				SD
			IFN-a (-)	1	1	1	0
			IFN-a (+)	1.16	1.17	1.165	0.00707107					HBV RNA	CREBBP	PTEN	ATG5	LC3B	HOTAIR	NRON
											IFN-a (-)	0	0	0	0	0	0	0
				ATG5	ATG5	Average	SD				IFN-a (+)	0	0.106	0.007	0.13	0.03	0.106	0.08
			IFN-a (-)	1	1	1	0
			IFN-a (+)	1.2	1.39	1.295	0.13435
				LC3B	LC3B	Average	SD
			IFN-a (-)	1	1	1	0
			IFN-a (+)	1.19	1.23	1.21	0.0282843
				HOTAIR	HOTAIR	Average	SD
			IFN-a (-)	1	1	1	0
			IFN-a (+)	1.14	1.29	1.215	0.106066
				NRON	NRON	Average	SD
			IFN-a (-)	1	1	1	0
			IFN-a (+)	1.08	1.2	1.14	0.0848528

## Sheet: S2 Fig. B
									S2 Fig. B
				WT
					Average	SD	P-Value
		IgG-IP	1	1	1	0
		Flag-IP	0.596668	1.46917	1.03292	0.616951	0.476027
		IgG-IP	1	1	1	0
		Flag-IP	0.640972	1.02337	0.832173	0.270399	0.270694						WT	M1	M2	M3
												IgG-IP	1	1	1	1
												Flag-IP	1.03292	0.868003	1.87819	0.723643
				M1								IgG-IP	1	1	1	1
					Average	SD	P-Value					Flag-IP	0.832173	1.42995	0.777826	0.677361
		IgG-IP	1	1	1	0
		Flag-IP	1.09429	0.641713	0.868003	0.320023	0.331915
		IgG-IP	1	1	1	0
		Flag-IP	2.07532	0.784584	1.42995	0.912688	0.312933
				M2
					Average	SD	P-Value
		IgG-IP	1	1	1	0
		Flag-IP	2.69447	1.06191	1.87819	1.15439	0.238375
		IgG-IP	1	1	1	0
		Flag-IP	0.608502	0.947151	0.777826	0.239461	0.207289
				M3
					Average	SD	P-Value
		IgG-IP	1	1	1	0
		Flag-IP	0.861546	0.58574	0.723643	0.195024	0.14733
		IgG-IP	1	1	1	0
		Flag-IP	1.02101	0.33371	0.677361	0.485996	0.260035

## Sheet: S2 Fig. D
							S2 Fig. D
			WT
				Average	SD	P-Value
	IgG-IP	1	1	1	0
	Flag-IP	6316.9	7967.99	7142.44	1167.5	0.0366338
	IgG-IP	1	1	1	0
	Flag-IP	9969.69	7131.55	8550.62	2006.87	0.052356
			M1
				Average	SD	P-Value
	IgG-IP	1	1	1	0							WT	M1	M2	M3
	Flag-IP	1.13813	0.964821	1.05148	0.122549	0.329379					IgG-IP	1	1	1	1
	IgG-IP	1	1	1	0						Flag-IP	7142.44	1.05148	2125.11	3172.05
	Flag-IP	0.574349	0.371131	0.47274	0.143697	0.0605991					IgG-IP	1	1	1	1
											Flag-IP	8550.62	0.47274	2733.17	2590.38
			M2
				Average	SD	P-Value
	IgG-IP	1	1	1	0
	Flag-IP	2429.88	1820.35	2125.11	431	0.0453608
	IgG-IP	1	1	1	0
	Flag-IP	1957.78	3508.57	2733.17	1096.58	0.0880225
			M3
				Average	SD	P-Value
	IgG-IP	1	1	1	0
	Flag-IP	3565.78	2778.33	3172.05	556.811	0.0393208
	IgG-IP	1	1	1	0
	Flag-IP	2379.87	2800.88	2590.38	297.703	0.0258207
